# Supplementary material for: A mathematical formulation and an NSGA-II algorithm for minimizing the makespan and energy cost under time-of-use electricity price in an unrelated parallel machine scheduling
Source: PeerJ Comput Sci. 2022 Feb 3;8:e844. doi: 10.7717/peerj-cs.844 (PMC9044217; doi:10.7717/peerj-cs.844)
Supplement: Supplemental Information 2 — Code [file peerj-cs-08-844-s002.zip]

Archive with 52 entries (40 files):
- src/
- src/genetic_basic.h
- src/src.pro
- src/common_basic.cpp
- src/instance.cpp
- src/solution.cpp
- src/instance.h
- src/nsgaii.h
- src/solution.h
- src/gasolution.h
- src/set_solution.h
- src/mono_solution.cpp
- src/gasolution.cpp
- src/genetic_basic.cpp
- src/nsgaii.cpp
- src/math_model.cpp
- src/set_solution.cpp
- src/mono_solution.h
- src/math_model.h
- src/run_algorithm.cpp
- src/run_algorithm.h
- src/main.cpp
- src/common_basic.h
- src/.git/
- src/.git/description
- src/.git/HEAD
- src/.git/config
- src/.git/index
- src/.git/info/
- src/.git/info/exclude
- src/.git/branches/
- src/.git/hooks/
- src/.git/hooks/commit-msg.sample
- src/.git/hooks/prepare-commit-msg.sample
- src/.git/hooks/fsmonitor-watchman.sample
- src/.git/hooks/post-update.sample
- src/.git/hooks/pre-push.sample
- src/.git/hooks/pre-receive.sample
- src/.git/hooks/pre-rebase.sample
- src/.git/hooks/applypatch-msg.sample
- src/.git/hooks/pre-merge-commit.sample
- src/.git/hooks/pre-commit.sample
- src/.git/hooks/pre-applypatch.sample
- src/.git/hooks/update.sample
- src/.git/refs/
- src/.git/refs/heads/
- src/.git/refs/tags/
- src/.git/objects/
- src/.git/objects/pack/
- src/.git/objects/info/
- src/.git/objects/e6/
- src/.git/objects/e6/9de29bb2d1d6434b8b29ae775ad8c2e48c5391
