# Supplementary material for: A mathematical formulation and an NSGA-II algorithm for minimizing the makespan and energy cost under time-of-use electricity price in an unrelated parallel machine scheduling
Source: PeerJ Comput Sci. 2022 Feb 3;8:e844. doi: 10.7717/peerj-cs.844 (PMC9044217; doi:10.7717/peerj-cs.844)
Supplement: Supplemental Information 2 — Code [file peerj-cs-08-844-s002.zip › src/src.pro]

TEMPLATE = app
CONFIG += console c++11
CONFIG -= app_bundle
CONFIG -= qt

SOURCES += \
        common_basic.cpp \
        gasolution.cpp \
        genetic_basic.cpp \
        instance.cpp \
        main.cpp \
        math_model.cpp \
        mono_solution.cpp \
        nsgaii.cpp \
        run_algorithm.cpp \
        set_solution.cpp \
        solution.cpp

HEADERS += \
    common_basic.h \
    gasolution.h \
    genetic_basic.h \
    instance.h \
    math_model.h \
    mono_solution.h \
    nsgaii.h \
    run_algorithm.h \
    set_solution.h \
    solution.h

# INCLUDEPATH += $$PWD/../gurobi702/linux64/include
# INCLUDEPATH += /opt/gurobi752/linux64/include
#INCLUDEPATH += /home/marcelo/gurobi702/linux64/include
INCLUDEPATH += /home/marcelo/gurobi912/linux64/include

# LIBS += -L /opt/gurobi752/linux64/lib/ -lgurobi_g++5.2 -lgurobi75
# LIBS += -L$$PWD/../gurobi702/linux64/lib/ -lgurobi_g++5.2 -lgurobi70
#LIBS += -L /home/marcelo/gurobi702/linux64/lib/ -lgurobi_g++5.2 -lgurobi70
LIBS += -L /home/marcelo/gurobi912/linux64/lib/ -lgurobi_g++5.2 -lgurobi91
