# Supplementary material for: A mathematical formulation and an NSGA-II algorithm for minimizing the makespan and energy cost under time-of-use electricity price in an unrelated parallel machine scheduling
Source: PeerJ Comput Sci. 2022 Feb 3;8:e844. doi: 10.7717/peerj-cs.844 (PMC9044217; doi:10.7717/peerj-cs.844)
Supplement: Supplemental Information 2 — Code [file peerj-cs-08-844-s002.zip › src/nsgaii.h]

#ifndef NSGAII_H
#define NSGAII_H


#include <limits>
#include "set_solution.h"

void nsga_ii(algorithm_data alg_data, vector<GASolution*> &P, Timer *t1);
void FastNonDominatedSort(vector<vector<GASolution*>> &F, vector<GASolution*> &P);
void ComputeCrowdingDistance(vector<GASolution*> &F_i);
void Sort(vector<GASolution*> F_i);

#endif // NSGAII_H
