# Supplementary material for: A mathematical formulation and an NSGA-II algorithm for minimizing the makespan and energy cost under time-of-use electricity price in an unrelated parallel machine scheduling
Source: PeerJ Comput Sci. 2022 Feb 3;8:e844. doi: 10.7717/peerj-cs.844 (PMC9044217; doi:10.7717/peerj-cs.844)
Supplement: Supplemental Information 2 — Code [file peerj-cs-08-844-s002.zip › src/gasolution.h]

#ifndef GASOLUTION_H
#define GASOLUTION_H


#include "solution.h"

class GASolution : public Solution{
public:
    double crowding_distance;
    unsigned rank;
    //Usado o nsgaii
    unsigned counter_solution_non_dominated;
    vector<GASolution*> set_solution_dominated;


    GASolution();

    GASolution (const GASolution &s);

    ~GASolution();

    GASolution* Create();

    GASolution& operator=(const GASolution &s);

    bool operator <(const Solution& s) ;

    bool operator ==(const Solution& s) ;
};


#endif // GASOLUTION_H
