# Supplementary material for: A mathematical formulation and an NSGA-II algorithm for minimizing the makespan and energy cost under time-of-use electricity price in an unrelated parallel machine scheduling
Source: PeerJ Comput Sci. 2022 Feb 3;8:e844. doi: 10.7717/peerj-cs.844 (PMC9044217; doi:10.7717/peerj-cs.844)
Supplement: Supplemental Information 2 — Code [file peerj-cs-08-844-s002.zip › src/gasolution.cpp]

#include "gasolution.h"

GASolution::GASolution() : Solution(){

}

GASolution::GASolution (const GASolution &s):Solution(s){

    this->crowding_distance = s.crowding_distance;
    this->rank = s.rank;
    this->counter_solution_non_dominated = s.counter_solution_non_dominated;

    copy(s.set_solution_dominated.begin(), s.set_solution_dominated.end(), back_inserter(this->set_solution_dominated));
}

GASolution::~GASolution(){
    set_solution_dominated.clear();
}

GASolution* GASolution::Create(){
    return new GASolution();
}

GASolution& GASolution::operator=(const GASolution &s){

    Solution::operator=(s);

    this->crowding_distance = s.crowding_distance;
    this->rank = s.rank;
    this->counter_solution_non_dominated = s.counter_solution_non_dominated;

    this->set_solution_dominated.clear();
    copy(s.set_solution_dominated.begin(), s.set_solution_dominated.end(), back_inserter(this->set_solution_dominated));

    return *this;
}

bool GASolution::operator <(const Solution& s) {

    return Solution::operator <(s);
}

bool GASolution::operator ==(const Solution& s) {

    return Solution::operator ==(s);
}
