# Supplementary material for: A mathematical formulation and an NSGA-II algorithm for minimizing the makespan and energy cost under time-of-use electricity price in an unrelated parallel machine scheduling
Source: PeerJ Comput Sci. 2022 Feb 3;8:e844. doi: 10.7717/peerj-cs.844 (PMC9044217; doi:10.7717/peerj-cs.844)
Supplement: Supplemental Information 2 — Code [file peerj-cs-08-844-s002.zip › src/set_solution.cpp]

#include "set_solution.h"

void SortByMakespan(vector<Solution*> &set_solution)
{
    sort(set_solution.begin(), set_solution.end(), CompareMakespan);
}

void SortByTEC(vector<Solution*> &set_solution)
{
    sort(set_solution.begin(), set_solution.end(), CompareTEC);
}


void SortByMakespan(vector<GASolution *> &set_solution)
{
    sort(set_solution.begin(), set_solution.end(), CompareMakespan);
}

void SortByTEC(vector<GASolution*> &set_solution)
{
    sort(set_solution.begin(), set_solution.end(), CompareTEC);
}
