# Supplementary material for: A mathematical formulation and an NSGA-II algorithm for minimizing the makespan and energy cost under time-of-use electricity price in an unrelated parallel machine scheduling
Source: PeerJ Comput Sci. 2022 Feb 3;8:e844. doi: 10.7717/peerj-cs.844 (PMC9044217; doi:10.7717/peerj-cs.844)
Supplement: Supplemental Information 2 — Code [file peerj-cs-08-844-s002.zip › src/mono_solution.h]

#ifndef MONO_SOLUTION_H
#define MONO_SOLUTION_H


#include "solution.h"

class MonoSolution : public Solution{
public:
    double objective_funtion;
    pair<double, double> weights;

    MonoSolution();

    MonoSolution (const MonoSolution &s);

    ~MonoSolution();

    MonoSolution* Create();

    MonoSolution& operator=(const MonoSolution &s);

    bool operator <(const MonoSolution& s);

    bool operator ==(const MonoSolution& s);

    void CalculeMonoObjective();

    void GenerateGreedySolutionWeigth();

    unsigned FindJobBestPosMacWeigth(unsigned new_job, unsigned machine,
                                     double &smaller_weigth_obj_machine,
                                     unsigned &diff_time_job);

    void GreedyChoiceWeigth(unsigned new_job, unsigned mode_op, unsigned &best_machine, unsigned &best_position, unsigned &diff_time, double &obj_job);

};


#endif // MONO_SOLUTION_H
