# Supplementary material for: A mathematical formulation and an NSGA-II algorithm for minimizing the makespan and energy cost under time-of-use electricity price in an unrelated parallel machine scheduling
Source: PeerJ Comput Sci. 2022 Feb 3;8:e844. doi: 10.7717/peerj-cs.844 (PMC9044217; doi:10.7717/peerj-cs.844)
Supplement: Supplemental Information 2 — Code [file peerj-cs-08-844-s002.zip › src/run_algorithm.cpp]

#include "run_algorithm.h"

void RunAlgorithm(algorithm_data alg_data){

    Timer *t1 = new Timer();

    //Make trace log in file (.trace.log)
    MakeTrace();

    //Ler a instância
    Instance::ReadMarceloInstance(alg_data.param.instance_file);
    //Instance::PrintInstance1();exit(0);

    Instance::seed = alg_data.param.u_seed;

    Discretize(10);

    vector<Solution*> nd_set_solution;

    alg_data.is_optimal = false;

    t1->start();

    //Definir o tempo limite de execução
    alg_data.time_limit = alg_data.param.u_max_time_factor * Instance::num_jobs * log(Instance::num_machine);

    #ifdef DEBUG
        cout << "Tempo limite: " << alg_data.time_limit << endl;
    #endif

    if(alg_data.param.algorithm_name == "GA"){
        RunAlgorithmNSGAII(alg_data, nd_set_solution, t1);
    }
    else if(alg_data.param.algorithm_name == "EXACT"){
        RunAlgorithmExact(alg_data, nd_set_solution);
    }

    t1->stop();

    //Eliminar soluções que estão fora do horizonte de planejamento
    SelectOnlyValidSolutions(nd_set_solution);

    alg_data.elapsed_time_sec = t1->getElapsedTimeInMilliSec();
    alg_data.non_dominated_set.clear();
    pair<unsigned, double> aux;
    for(auto it:nd_set_solution){
        #ifdef DEBUG
            it->Check();
        #endif
        aux.first = it->makeSpan*Instance::discretization_factor;
        aux.second = it->TEC*Instance::discretization_factor;
        alg_data.non_dominated_set.push_back(aux);
    }

    //Ordenar os pontos
    SortByMakespan(alg_data.non_dominated_set);

    //Salvar o conjunto não-dominado em arquivo
    SalveFileSolution(alg_data);
    delete t1;

}

void RunAlgorithmNSGAII(algorithm_data alg_data, vector<Solution*> &non_dominated_set, Timer *t1){


    NDSetSolution<GASolution *> *non_dominated_set_ga = new NDSetSolution<GASolution *>();

    non_dominated_set_ga->ConstrutiveGreedyAndRandom(alg_data.param.u_population_size);


    #ifdef DEBUG
        cout << "===========Inicio População Inicial===========" << endl;
        PrintPopulation(non_dominated_set_ga->set_solution);
        //non_dominated_set_ga->PrintSetSolution();
        cout << "===========Fim População Inicial===========" << endl << endl;
        //exit(0);
    #endif

    //alg_data.time_limit=0;
    nsga_ii(alg_data, non_dominated_set_ga->set_solution, t1);

    #ifdef DEBUG
        cout << "===========Inicio NSGA===========" << endl;
        PrintPopulation(non_dominated_set_ga->set_solution);
        //non_dominated_set_ga->PrintSetSolution();
        t1->printElapsedTimeInMilliSec();
        cout << "===========Fim NSGA===========" << endl;
    #endif

    non_dominated_set.clear();
    for(auto it:non_dominated_set_ga->set_solution){
        non_dominated_set.push_back(it);
    }
}

void RunAlgorithmExact(algorithm_data alg_data, vector<Solution*> &non_dominated_set){

    MonoSolution * my_solution;

    //Gerar uma solução inicial gulosa considerando o objetivo do makespan
    my_solution = new MonoSolution();

    my_solution->weights.first = alg_data.param.d_alpha;
    my_solution->weights.second = 1-alg_data.param.d_alpha;

    //my_solution->GenerateGreedySolutionWeigth();

    //Modelo ponderado
    RunWeightedMathModel(alg_data.time_limit, alg_data.param.d_alpha, my_solution);

    non_dominated_set.push_back(my_solution);

    if(my_solution->is_optimal){
        alg_data.is_optimal = true;
    }

    alg_data.param.file_solution = alg_data.param.folder_solution + alg_data.param.algorithm_name + "_" + alg_data.param.instance_name + "_" + alg_data.param.s_alpha + ".sol";
}


void Discretize(unsigned factor){

    /*Fazer a discretização do tempo*/
    Instance::discretization_factor = factor;
    Instance::num_planning_horizon = ceil(double(Instance::num_planning_horizon+1)
                                      /double(Instance::discretization_factor))-1;
    for(unsigned i=0; i<Instance::num_days; i++){
        Instance::v_peak_start[i] = ceil(double(Instance::v_peak_start[i])
                                        /double(Instance::discretization_factor));
        Instance::v_peak_end[i] = ceil(double(Instance::v_peak_end[i]+1)
                                   /double(Instance::discretization_factor))-1;
    }
    for(unsigned i=1; i<=Instance::num_machine; i++){
        for(unsigned j=1; j<=Instance::num_jobs; j++){
            Instance::m_processing_time[i][j] = ceil(double(Instance::m_processing_time[i][j])
                                                     /double(Instance::discretization_factor));
            for(unsigned k=1; k<=Instance::num_jobs; k++){
                Instance::m_setup_time[i][j][k] = ceil(double(Instance::m_setup_time[i][j][k])
                                                       /double(Instance::discretization_factor));
            }
        }
    }
    Instance::max_energy_cost = ceil(double(Instance::max_energy_cost)
                                     /double(Instance::discretization_factor));
    Instance::max_makespan = ceil(double(Instance::max_makespan)
                                  /double(Instance::discretization_factor));

}

/*
 * Método para salvar em arquivo a solução encontrada por um algoritmo
 */
void SalveFileSolution(algorithm_data alg_data){

    ofstream MyFile;

    //Tentar abrir um arquivo existente
    MyFile.open(alg_data.param.file_solution, ios_base::out | ios_base::in | ios_base::ate);  // will not create file

    //Se o arquivo não existe então criar um novo
    if (!MyFile.is_open())
    {
        MyFile.clear();
        MyFile.open(alg_data.param.file_solution, ios_base::out);  // will create if necessary

    }
    else{
        MyFile << endl << endl;
    }

    MyFile << "Instance: " << alg_data.param.instance_name << endl;
    MyFile << "Algorithm: " << alg_data.param.algorithm_name << endl;
    MyFile << "Time_limit: "<< alg_data.time_limit << endl;
    MyFile << "Seed: "<< alg_data.param.s_seed << endl;
    MyFile << "Elapsed_time: " << alg_data.elapsed_time_sec << endl;
    if(alg_data.param.algorithm_name == "GA"){
        MyFile << "param1: " << alg_data.param.s_population_size << endl;
        MyFile << "param2: " << alg_data.param.s_prob_mutation << endl;
        MyFile << "param3: " << "nan" << endl;
    }
    else{
        MyFile << "param1: " << "nan" << endl;
        MyFile << "param2: " << "nan" << endl;
        MyFile << "param3: " << "nan" << endl;
    }


    MyFile << endl;

    MyFile << "Makespan" << "\t" << "TEC";

    for (auto it=alg_data.non_dominated_set.begin(); it != alg_data.non_dominated_set.end();++it) {
        MyFile << endl << it->first << "\t" << it->second;
    }

    //Imprimir demarcação de final de arquivo
    if(alg_data.param.algorithm_name == "EXACT"){

        if(alg_data.is_optimal){
            MyFile << "\t" << "*";
        }
        else{
            MyFile << "\t" << "-";
        }
    }

    MyFile << "\t" << "END";

    MyFile.close();
}

/*
 * Função para selecionar apenas solução válidas que estão no conjunto não-dominado
 */
void SelectOnlyValidSolutions(vector<Solution*> non_dominated_set){
    for(auto it_sol = non_dominated_set.begin(); it_sol != non_dominated_set.end();){
        //Se o makespan é maior que o horizonte de planejamento
        if((*it_sol)->makeSpan > (Instance::num_planning_horizon)*Instance::num_days){
            //Remover essa solução do conjunto
            it_sol = non_dominated_set.erase(it_sol);
        }
        else{
            ++it_sol;
        }
    }
}
