# Supplementary material for: A mathematical formulation and an NSGA-II algorithm for minimizing the makespan and energy cost under time-of-use electricity price in an unrelated parallel machine scheduling
Source: PeerJ Comput Sci. 2022 Feb 3;8:e844. doi: 10.7717/peerj-cs.844 (PMC9044217; doi:10.7717/peerj-cs.844)
Supplement: Supplemental Information 2 — Code [file peerj-cs-08-844-s002.zip › src/main.cpp]

#include <iostream>
#include <run_algorithm.h>

using namespace std;

int main(int argc, char** argv)
{

    algorithm_data alg_data;

    if(argc > 1){

       alg_data.param.instance_folder = argv[1];
       alg_data.param.instance_name = argv[2];
       alg_data.param.instance_extension = argv[3];
       alg_data.param.instance_file = alg_data.param.instance_folder + alg_data.param.instance_name + alg_data.param.instance_extension;
       alg_data.param.s_seed = argv[4];
       alg_data.param.algorithm_name = argv[5];
       alg_data.param.folder_solution = argv[6];
       alg_data.param.s_max_time_factor = argv[7];
       if(alg_data.param.algorithm_name == "GA"){
           alg_data.param.s_population_size = argv[8];
           alg_data.param.s_prob_mutation = argv[9];
       }
       else if(alg_data.param.algorithm_name == "EXACT"){
           alg_data.param.s_alpha = argv[8];
       }

       //Param.file_solution = Param.folder_solution + Param.algorithm + "_" + Param.instance_name + ".sol";
       alg_data.param.file_solution = alg_data.param.folder_solution + alg_data.param.algorithm_name + "_" + alg_data.param.instance_name + "_" + alg_data.param.s_seed + ".sol";

   }
   else{

       alg_data.param.instance_folder = "../../Instances/SMALL/"; alg_data.param.instance_name = "6_2_1439_3_S_1-9";
       //alg_data.param.instance_folder = "../../Instances/LARGE/"; alg_data.param.instance_name = "50_10_1439_5_S_1-9";
       //alg_data.param.instance_folder = "../../Instances/LARGE/"; alg_data.param.instance_name = "250_10_1439_5_S_1-124";
       //alg_data.param.instance_folder = "../../Instances/LARGE/"; alg_data.param.instance_name = "750_10_1439_5_S_1-124";

       alg_data.param.instance_extension = ".dat";
       alg_data.param.instance_file = alg_data.param.instance_folder + alg_data.param.instance_name + alg_data.param.instance_extension;

       alg_data.param.s_seed = "60543";
       //alg_data.param.algorithm_name = "GA"; //nsga-ii
       alg_data.param.algorithm_name = "EXACT";

       alg_data.param.s_max_time_factor = "1000";
       //alg_data.param.folder_solution = "../../Solutions/2021_07_20_14_20/";
       //alg_data.param.folder_solution = "../../Solutions/2021_07_30_18_50/";
       alg_data.param.folder_solution = "../../Solutions/Test/";
       alg_data.param.file_solution = alg_data.param.folder_solution + alg_data.param.algorithm_name + "_"
               + alg_data.param.instance_name + "_" + alg_data.param.s_seed +  ".sol";
       alg_data.param.s_alpha = "0.0001";
       alg_data.param.s_population_size = "110";
       alg_data.param.s_prob_mutation = "5";

   }

   //Fazer as conversões de dados
   alg_data.param.u_seed = unsigned(atoi(alg_data.param.s_seed.c_str()));
   alg_data.param.u_max_time_factor = unsigned(atoi(alg_data.param.s_max_time_factor.c_str()));
   //GA
   alg_data.param.u_population_size = unsigned(atoi(alg_data.param.s_population_size.c_str()));
   alg_data.param.u_prob_mutation = unsigned(atoi(alg_data.param.s_prob_mutation.c_str()));
   //EXACT
   alg_data.param.d_alpha = atof(alg_data.param.s_alpha.c_str());

   RunAlgorithm(alg_data);

    return 0;
}
